# Supplementary material for: Comparison of first dimension IPG and NEPHGE techniques in two-dimensional gel electrophoresis experiment with cytosolic unfolded protein response in Saccharomyces cerevisiae
Source: Proteome Sci. 2013 Jul 27;11:36. doi: 10.1186/1477-5956-11-36 (PMC3729415; doi:10.1186/1477-5956-11-36)
Supplement: Additional file 1 — Protein identification data. Identification data of protein spots “h”, “?” and “!”. Identified proteins are highlighted by yellow colour. [file 1477-5956-11-36-S1.xls]

## Sheet: h
Spot h
Rank	Protein Name	Accession Number	Protein MW	Protein PI	Peptide Count	Protein Score	Protein Score C.I. %	Total Ion Score	Total Ion Score C.I. %	Best Ion Score	Best Ion Score C.I. %	Total MS Ion Cluster Area	MS Ion Cluster Area Matched %
1	Heat shock protein SSA2 OS=Saccharomyces cerevisiae (strain ATCC 204508 / S288c) GN=SSA2 PE=1 SV=3	HSP72_YEAST	69427.5	4.95	9	91.7	99.9638	86.18	100	56.47	99.8752	131072	11.971
2	Heat shock protein SSA1 OS=Saccharomyces cerevisiae (strain ATCC 204508 / S288c) GN=SSA1 PE=1 SV=4	HSP71_YEAST	69614.6	5	8	91.4	99.9612	86.18	100	56.47	99.8752	131072	11.617
3	Heat shock protein SSA2 OS=Candida albicans (strain SC5314 / ATCC MYA-2876) GN=SSA2 PE=1 SV=3	HSP72_CANAL	70027.6	4.96	5	86.2	99.8714	86.18	100	56.47	99.8752	131072	9.794
4	Chaperone protein dnaK OS=Cyanidium caldarium GN=dnaK PE=3 SV=1	DNAK_CYACA	68149.7	5.26	1	41.1	0	41.11	95.713	41.11	95.713	131072	4.337
5	Heat shock 70 kDa protein 1A OS=Mus musculus GN=Hspa1a PE=1 SV=2	HS71A_MOUSE	70036	5.53	3	29.7	0	29.71	40.8226	29.71	40.8226	131072	4.492

## Sheet: GPM1
Spot ?
Rank	Protein Name	Accession Number	Protein MW	Protein PI	Peptide Count	Protein Score	Protein Score C.I. %	Total Ion Score	Total Ion Score C.I. %	Best Ion Score	Best Ion Score C.I. %	Total MS Ion Cluster Area	MS Ion Cluster Area Matched %
1	Phosphoglycerate mutase 1 OS=Saccharomyces cerevisiae GN=GPM1 PE=1 SV=3	PMG1_YEAST	27591.6	8.81	9	378	100	352.22	100	97.35	100	56840.3	53.61
2	Uncharacterized protein YGR042W OS=Saccharomyces cerevisiae GN=YGR042W PE=2 SV=1	YG1T_YEAST	31006.4	9.74	4	19.7	0	10.8	0	10.8	0	56840.3	11.227
3	Tropomyosin-1 OS=Saccharomyces cerevisiae GN=TPM1 PE=1 SV=1	TPM1_YEAST	23526.8	4.58	6	17.7	0					56840.3	8.929
4	Transcription initiation factor IIE subunit beta OS=Saccharomyces cerevisiae GN=TFA2 PE=1 SV=2	T2EB_YEAST	37031.6	9.54	9	17.2	0					56840.3	18.05
5	Pre-mRNA-splicing factor CWC21 OS=Saccharomyces cerevisiae GN=CWC21 PE=1 SV=1	CWC21_YEAST	15753	9.67	5	16.9	0	6.48	0	6.48	0	56840.3	7.807

## Sheet: !
Spot !
Rank	Protein Name	Accession Number	Protein MW	Protein PI	Peptide Count	Protein Score	Protein Score C.I. %	Total Ion Score	Total Ion Score C.I. %	Best Ion Score	Best Ion Score C.I. %	Total MS Ion Cluster Area	MS Ion Cluster Area Matched %
1	Protein SIS1 OS=Saccharomyces cerevisiae (strain ATCC 204508 / S288c) GN=SIS1 PE=1 SV=1	SIS1_YEAST	37566.7	9.02	14	122	100	85.15	100	50.37	99.2419	204273	21.92
2	Cytoskeleton-associated protein 5 OS=Mus musculus GN=Ckap5 PE=2 SV=1	CKAP5_MOUSE	225492	8.17	10	32.9	0	21.5895	0	22.4	0	204273	15.299
3	DNA ligase OS=Gluconacetobacter diazotrophicus (strain ATCC 49037 / DSM 5601 / PAl5) GN=ligA PE=3 SV=1	DNLJ_GLUDA	75899.3	5.5	3	29.9	0	29.87	14.9359	29.87	14.9359	204273	8.89
4	Peroxidase (Fragments) OS=Cynara scolymus PE=1 SV=1	PER_CYNSC	4613.29	4.36	1	29.1	0	24.93	0	24.93	0	204273	6.947
5	Chaperonin CPN60-2, mitochondrial OS=Cucurbita maxima GN=CPN60-2 PE=1 SV=1	CH62_CUCMA	61092.2	6.28	2	27.5	0	27.4995	0	28.31	0	204273	3.334
